# Supplementary material for: Digital Shade Matching in Dentistry: A Systematic Review
Source: Dent J (Basel). 2023 Oct 27;11(11):250. doi: 10.3390/dj11110250 (PMC10670912; doi:10.3390/dj11110250)
Supplement: Supplementary file 1 [file dentistry-11-00250-s001.zip]

Archive with 2 entries (2 files):
- File S1 Table S1 to S13.pdf
- File S2 Table S14 and S15.pdf
